# Supplementary material for: Empirical Antibiotic Therapy for Gram-Negative Bacilli Ventilator-Associated Pneumonia: Observational Study and Pharmacodynamic Assessment
Source: Antibiotics (Basel). 2022 Nov 19;11(11):1664. doi: 10.3390/antibiotics11111664 (PMC9686941; doi:10.3390/antibiotics11111664)
Supplement: Supplementary file 1 [file antibiotics-11-01664-s001.zip]

Archive with 1 entries (1 files):
- antibiotics-1997923-supplementary.pdf
